# Supplementary material for: Toxicological Evaluation and Antimicrobial Activity of a Natural Thymol–Eucalyptol-Based Mixture
Source: Toxics. 2025 Oct 14;13(10):875. doi: 10.3390/toxics13100875 (PMC12568283; doi:10.3390/toxics13100875)
Supplement: Supplementary file 1 [file toxics-13-00875-s001.zip]

Archive with 1 entries (1 files):
- toxics-3894411-supplementary.pdf
